# Supplementary material for: Difference in Computed Tomography Image Quality between Central Vein and Peripheral Vein Enhancement in Treatment Naive Esophageal Cancer Patients
Source: Cancers (Basel). 2021 Aug 19;13(16):4172. doi: 10.3390/cancers13164172 (PMC8394425; doi:10.3390/cancers13164172)
Supplement: Supplementary file 1 [file cancers-13-04172-s001.zip]

Archive with 1 entries (1 files):
- cancers-1324772-supplementary.pdf
